# Supplementary material for: Cladoceran Chydorus sphaericus and Colonial Cyanobacteria: Potentially a Toxic Relationship?
Source: Toxins (Basel). 2025 Jun 12;17(6):298. doi: 10.3390/toxins17060298 (PMC12197402; doi:10.3390/toxins17060298)
Supplement: Supplementary file 1 [file toxins-17-00298-s001.zip]

Archive with 1 entries (1 files):
- toxins-3616229-supplementary.pdf
